# Supplementary material for: Metabolic Enzyme MeHNL11 Regulates MeCAS1b Transcription for Cyanide Reutilization in Response to Nitrate Deficiency in Cassava
Source: Plant Biotechnol J. 2026 Mar 10;24(6):4121–35. doi: 10.1111/pbi.70633 (PMC13205736; doi:10.1111/pbi.70633)
Supplement: Supplementary file 4 — Table S1: The proteins interacted with promoter of MeCAS1b screened by Y1H assay. [file PBI-24-4121-s005.xlsx]

## Sheet: Sheet1
Table S1. The proteins interacted with promoter of MeCAS1b screened by Y1H assay
ID	Symbol	Frequency	Description
Manes.01G193400	bHLH94	5	Transcription factor bHLH94
Manes.02G007600	ARF9	2	Auxin response factor 9
Manes.02G147300	ZHD1	1	Zinc-finger homeodomain protein 2
Manes.05G101800	PHL8	1	Myb family transcription factor PHL8
Manes.06G098500	bHLH79	1	Transcription factor bHLH79
Manes.06G114100	REF6	1	Lysine-specific demethylase REF6
Manes.07G132100	ASIL2	1	Trihelix transcription factor ASIL2
Manes.08G047400	bHLH60	1	Transcription factor bHLH60
Manes.08G058700	ORG2	1	Transcription factor ORG2
Manes.08G119600	ENY	1	Zinc finger protein ENHYDROUS
Manes.08G145400	ERN1	1	Ethylene-responsive transcription factor ERN1
Manes.10G080700	ABF4	1	ABSCISIC ACID-INSENSITIVE 5-like protein 7
Manes.12G070900	EBS	3	Chromatin remodeling protein EBS
Manes.13G092900	HNL11	8	(S)-hydroxynitrile lyase
Manes.14G055900	REF6	1	Lysine-specific demethylase REF6
Manes.16G076700	At2g19810	1	Zinc finger CCCH domain-containing protein 20
Manes.17G115600	At3g27700	1	Zinc finger CCCH domain-containing protein 41
Manes.18G039600	SPT	1	Transcription factor SPATULA
