# Supplementary material for: Metabolic Enzyme MeHNL11 Regulates MeCAS1b Transcription for Cyanide Reutilization in Response to Nitrate Deficiency in Cassava
Source: Plant Biotechnol J. 2026 Mar 10;24(6):4121–35. doi: 10.1111/pbi.70633 (PMC13205736; doi:10.1111/pbi.70633)
Supplement: Supplementary file 5 — Table S2: Primer pairs used in this study. [file PBI-24-4121-s004.xlsx]

## Sheet: Sheet1
Table S2 The primers used in this study
Actin-qPCR-F	TCTTCTCAACTGAGGAGCTGCT
Actin-qPCR-R	CCTTCGTCTGGACCTTGCTG
HNL qPCR-F	CGTTCACAAGGCATCTTATGTT
HNL-qPCR-R	CCTTCATAAGAATGGGGCCTAA
CAS1b qPCR-F	AAGTTCTTGAGGTTAGCAGCGA
CAS1b qPCR-R	GCCTTTGTTCTCTGGCATTCTA
pCAS1b Pabai-F	CGGTCGACTGTAATCATATTCAAGCCAGAGGAATTAG
pCAS1b Pabai-R	CGGGGTACCTGTCACGTGTTATGTGCACTGTAACT
HNL-1300-F	ACGCGTCGACATGGCAGTAGCCCACTTTGTTCTC
HNL-1300-R	CGCGGATCCAGCATATTTATCAGCCACCTCCTGG
HNL-BD-F	CGGAATTCATGGCAGTAGCCCACTTTG
HNL-BD-R	CGGGATCCTTAAGCATATTTATCAGCCACCTCCTG
HNL-Cluc-F	gtcccggggcggtaccATGGCAGTAGCCCACTTTGTTCTC
HNL-Cluc-R	agctctgcaggtcgacTTAAGCATATTTATCAGCCACCTCCTGG
HNL-Nluc-F	ggacgagctcggtaccATGGCAGTAGCCCACTTTGTTCTC
HNL-Nluc-R	acgagatctggtcgacAGCATATTTATCAGCCACCTCCTGG
P1-Pabai-F	GGGGTACCGACAGGTGGTCCAATGACAG
P1-Pabai-R	ACGCGTCGACTGTCACGTGTTATGTGCACT
P2-Pabai-F	GGGGTACCATCCGCATGCGTATCAGAG
P3-Pabai-F	GGGGTACCCAGCTCAGACCTCCTCTGG
P4-Pabai-F	GCATGAATCAGGTCTAGTCCAC
S1-Pabai-F	AGCTCCCAGTCTTTTCGGCCCTCAGCTCAGACCTCCTCTGGCCCAGTCTTTTCGGCCCTCAGCTCAGACCTCCTCTGG
S1-Pabai-R	TCGACCAGAGGAGGTCTGAGCTGAGGGCCGAAAAGACTGGGCCAGAGGAGGTCTGAGCTGAGGGCCGAAAAGACTGGG
S2-Pabai-F	AGCTTTAGATCTCTCAAATCGGGCCGACCCAGTCTTTTCGGTTAGATCTCTCAAATCGGGCCGACCCAGTCTTTTCGG
S2-Pabai-R	TCGACCGAAAAGACTGGGTCGGCCCGATTTGAGAGATCTAACCGAAAAGACTGGGTCGGCCCGATTTGAGAGATCTAA
S3-Pabai-F	AGCTTGGTCTTAAGACCGGACCCCTTCTTAGATCTCTCAAATGGTCTTAAGACCGGACCCCTTCTTAGATCTCTCAAA
S3-Pabai-R	TCGATTTGAGAGATCTAAGAAGGGGTCCGGTCTTAAGACCATTTGAGAGATCTAAGAAGGGGTCCGGTCTTAAGACCA
S4-Pabai-F	AGCTGCATGAATCAGGTCTAGTCCACTTGGTCTTAAGACCGGCATGAATCAGGTCTAGTCCACTTGGTCTTAAGACCG
S4-Pabai-R	TCGACGGTCTTAAGACCAAGTGGACTAGACCTGATTCATGCCGGTCTTAAGACCAAGTGGACTAGACCTGATTCATGC
pCAS1b-0800-F	CTGAAGCTTCGGTCGACTGTAATCATATTCAAGC
pCAS1b-0800-R	TCTGGATCCCGGGGTACCTGTCACGT
C1-ChIP-F	TACAGTGCACATAACACGTGAC
C1-ChIP-R	CAACAACCGCAAGTAGTGGAT
C2-ChIP-F	GAGAAAAGGTGGCCAGCC
C2-ChIP-R	TCCAAACTGTCATTGGACCACC
C3-ChIP-F	TTAAGCCCCCGCATGAATCAG
C3-ChIP-R	CCGGGTTGGAAGGTGAGATTAG
HNL-62SK-F	TCTGGATCCATGGCAGTAGCCCACTTTG
HNL-62SK-R	CTGAAGCTTTTAAGCATATTTATCAGCCACCTCC
HNL-PMAL-F	ACGCGTCGACATGGCAGTAGCCCACTTTGTTCTC
HNL-PMAL-R	TTGGGATCCTTAAGCATATTTATCAGCCACCTCCTGG
